# Supplementary material for: Non-Alkaloid Cholinesterase Inhibitory Compounds from Natural Sources
Source: Molecules. 2021 Sep 14;26(18):5582. doi: 10.3390/molecules26185582 (PMC8472022; doi:10.3390/molecules26185582)
Supplement: Supplementary file 1 [file molecules-26-05582-s001.zip]

Archive with 1 entries (1 files):
- molecules-1372198-supplementary.pdf
